# Supplementary material for: NG2 proteoglycan-dependent recruitment of tumor macrophages promotes pericyte-endothelial cell interactions required for brain tumor vascularization
Source: Oncoimmunology. 2015 Jan 22;4(4):e1001204. doi: 10.1080/2162402X.2014.1001204 (PMC4485789; doi:10.1080/2162402X.2014.1001204)
Supplement: Supplementary_files.zip [file koni-04-04-1001204-s001.zip]

Archive with 2 entries (2 files):
- 1001204_Supplementary Materials/1001204 Supplemental Figures.pdf
- 1001204_Supplementary Materials/1001204_Figures S1-S7.doc
